# Supplementary material for: Metabolites in Blood for Prediction of Bacteremic Sepsis in the Emergency Room
Source: PLoS One. 2016 Jan 22;11(1):e0147670. doi: 10.1371/journal.pone.0147670 (PMC4723089; doi:10.1371/journal.pone.0147670)
Supplement: S1 Table — (XLSX) [file pone.0147670.s001.xlsx]

## Sheet: Blad1
Species	Extractionbatch	SIRS	Gender	Age	Runorder	Class	1,5-Anhydro-D-Glucitol	2-Oxoisocaproic acid	5-hydroxy-L-tryptophan	Adenosine-5-monophosphate	Allothreonine	Arabinose	Arabitol	Arginine	Aspartic acid	Asparagine	Benzoic acid	Beta-alanine	Butanoic acid	Cellobiose	Cellotriose	Cholesterol	Citric acid	Citrulline	Creatinine	Cystathionine	Cysteine	Cystine	Dihydroxyacetone phophate	Dihydroxybuturic acid	Docosahexaenoic acid	Docosapentaeoic acid	Dodecanoic acid	Erythritol	Ethanolamine	Fructose-1,6-diphospate	Fructose-1-phosphate	Fumaric acid	Galactose	Glucose	Glucoseamine	Glucuronic acid-E-lactone	Glutamic acid	Glutamine	Glyceric acid	Glyceric acid-2-phospate	Glyceric acid-3-phosphate	Glycerol-2-phosphate	Glycerol-3-phosphate
E. coli	1	1	male	65	4	1	1938420	16182.2	3028.01	46907.1	642315	23053.1	65031.9	18812	1239130	109574	408569	39821.9	76216	279777	93408.4	1048880	112704	8317.83	833679	4433.8	156490	6170.74	2380.85	14905.2	12565.5	14181.2	102113	27791	242228	5453.23	384848	78377.6	36232600	24490000	38304.7	7246780	1151630	219162	29513.9	157448	161038	19037.1	5575.52
Streptococci	1	1	female	83	5	1	2224410	5975.43	7584.14	40966.7	546861	51119.8	82726.9	11292.1	1193040	158513	273290	19796.6	44071.1	243300	153287	1270340	306093	11218.7	1239100	2530.71	593888	15602.2	10871.8	6697.19	24903.5	23546	56936.5	28450.3	93098.6	43888.2	194245	66568	62628000	43311900	77478.1	13802000	358154	910874	7008.29	141926	146844	7284.26	5026.32
ER control	1		female	20	6	0	2479100	15442	12634.7	17917.8	979740	38725.6	30309.5	11137.4	452079	149169	185263	31190.7	62567.3	105574	69076.8	1036140	389196	10970.5	504805	3073.99	239522	20179.3	4410.12	26077.4	13110.1	12990.6	59033.4	11063.7	86253.4	6541.54	144613	65378.5	45084000	30828100	53026.9	9543200	201636	1104720	11988.3	151193	156080	4925.58	2951.26
E. coli	1	1	female	23	7	1	104090	20017	10645	30439.2	683707	29484.7	36203.6	16937.3	1560130	113955	214236	18584.3	78793.2	198738	136267	960624	198655	13513.3	871148	2548.87	263134	21305.3	10446.1	11213.7	5647.69	6594.55	142643	17433.7	367428	14167.5	81618.5	79091.6	223666000	158012000	326178	53788500	653181	457769	9748.84	161818	117281	9064.04	8293.16
ER control	1	0	female	80	8	0	1462500	12373.7	6647.94	64097.8	623943	34796.3	47106.1	16303.1	2294380	159538	368832	17323.3	95987.5	139833	69774.5	1190050	285302	14523.5	1201370	3706.33	504951	9763.67	14944.3	24269.4	19619.2	19372.5	55627.3	18160.7	122754	37846.4	162523	75855.5	61828200	42924600	83026.7	14578400	474183	1080830	8043.5	137966	144402	9418.94	4209.43
S. pneumoniae	1	1	female	85	9	1	2003820	6752.98	12008.8	50518.5	644881	55080.4	67008.7	18069.5	1609880	244110	314709	23622.7	37013.7	350842	150255	1310760	218184	12053.7	911207	3246.85	517692	20602.1	9565.17	11931.7	9233.87	9993.9	68247.4	33153.1	110729	28115.9	87745.5	87392.2	130662000	92707400	189674	31527000	674348	832891	5872.63	193633	162960	9261.83	4553.39
ER control	1	1	male	74	10	0	1719700	12027.4	13988.8	55506.9	768091	28447.6	46823.7	11985.5	1474630	176174	234413	34302.7	25194.5	189615	214034	1408890	260720	15259.8	671038	4012.01	580367	20125.7	6657.3	9608.03	13125.3	14452.3	43942.9	14244.7	83721.1	22555.9	48642	64484.7	100852000	71177700	148015	25821500	391796	873730	8607.92	135382	146951	9739.16	3434.57
E. coli	1	0	female	88	11	1	3022910	11636	19493.8	24484.1	963544	56879.1	112373	16949.5	981849	212450	413949	41218.2	20884	139523	58061.5	941639	442844	18207.6	2133490	8769.36	1228010	72343.3	8737.36	8351.79	7928.79	8226.93	47490	44504.7	122110	19582	66002	95239.9	128379000	90900700	175158	29590900	552899	1464890	5856.64	214002	176209	8524.29	5283.78
S. aureus	1	0	male	83	12	1	327617	33715.2	7842.6	35679.5	471263	43928	117273	15014.7	520105	107314	504057	45562.4	41741.2	282174	170406	3378730	135506	16917.4	576866	8665.27	468385	21034.4	13923.9	29523	51024	55003.3	89559.3	22687	95781.9	137644	283272	117164	29389100	19995500	36052.8	5749200	238518	212932	6512.54	143751	81328.9	77338.7	11916.1
ER control	1	1	female	29	13	0	1168570	18453.9	28232.7	16956.1	1408390	96994.9	44703.6	14013.5	1597210	255077	321488	17480.8	88018.6	52573.4	81976.7	810228	391214	12785.2	840954	1976.05	429324	19212.8	10640.9	7769.12	11906.5	11012.8	43474.5	17052.7	190708	16541.8	108096	68616.6	46708700	33819100	97605.6	16331800	574870	1460040	15275.4	302999	313009	3324.47	3316.45
Streptococci	1	1	male	75	15	1	1961960	20503.9	15246.4	59977	1186690	61645.1	55433	12403.9	2076000	287870	418252	19357.5	100159	122766	37873.2	991355	349543	14816.5	1510380	2447.17	646156	10948.2	15837.8	11005.4	17543.5	15151.9	70075	13591.2	152433	50569.4	205757	101237	48058000	34710200	84064.6	14808900	570755	1279530	8865.58	77919.9	71516.4	3374.35	3051.85
ER control	1	0	female	88	16	0	345451	8386.47	14994.1	43420.5	1358470	44082.6	64140.5	26623.9	2314850	245432	493093	39500	69557.8	278966	91093	962063	338798	25054.1	1756620	4414.48	488175	9563.73	7066.94	6167.94	13381.4	14453.1	46588.7	22407.1	1462750	11240	89082.9	168760	62250100	46819100	182746	29844200	1856240	742321	8528.29	322824	303825	15256.7	6745.39
Streptococci	1	1	male	66	18	1	955219	15858.7	16796.3	18294.3	1164710	49686.6	222918	20141.6	1122540	237336	331142	38965.6	54367.5	188247	46915	710786	449532	19091.9	2298590	4471.19	960777	18225.9	10628	12562.4	8694.92	8226.73	52869.2	56409.2	229656	19668.7	203842	182439	42046600	30269600	82259.5	13845400	876584	1385930	9738.71	202695	182992	5801.19	4127.34
S. pneumoniae	1	1	male	52	20	1	2638060	27969.2	16371.9	27936.6	1072490	40658.9	47916.5	11037.9	1155120	283033	403235	30276	53430.9	247074	92717.7	887782	231378	13413.8	1116100	2462.04	600944	7684.25	11513	9655.21	8100.53	8686.73	36671.2	17662.8	214194	17529.1	111946	141072	60774900	44408300	150969	25186300	550400	1001650	7383.08	189480	184146	2744.94	2628.61
ER control	1		male	64	21	0	3251490	12525.8	23659.1	42773.2	1333640	34202.3	43937.2	22213.5	2206970	223255	370940	44178.6	46486.7	134039	44968.7	796679	230367	21754.3	669583	1183.64	808663	10249.9	11272.1	7486.6	6480.04	6630.29	23352.3	16951.3	280594	21411.9	94377.7	103601	50862500	37095500	113269	19107400	490798	1268470	6521.36	201428	189921	7858.26	3805.43
E. coli	1	1	male	83	22	1	1203710	18539.3	26676.5	31348.5	1597380	26778.4	68384.2	24490.2	1523750	223936	629214	35391.3	134883	277422	55689.3	751076	242989	21345.5	1104980	2869.91	534957	18976.2	9686.77	19321.6	5886.54	5787.36	37231.9	26925.3	247865	18883.9	224923	151738	20499000	14175900	26275.2	4355100	539068	1453430	15273	177336	166887	4733.31	3349.9
S. pneumoniae	1	1	female	36	27	1	1243040	8725.25	22011	26665.6	1134220	107143	52502.5	11574.5	2735860	226633	437764	33721.9	62170.2	36905.1	37461.9	903051	117196	12525.8	798040	3324.61	555987	11888	11853.5	11801.9	6668.44	6075.61	35668.3	23408.6	234614	32731.8	227642	77049.1	36684700	27913400	76192.9	13033300	383068	762686	13704.7	238172	228458	5973.43	2326.76
ER control	1	0	male	85	33	0	1173640	21670.1	44409.8	10834.5	2087980	85337.2	136984	25576.8	1406120	236281	481615	42232.9	102950	69111.9	35393.6	520103	482670	26699.2	999195	5458.3	340317	60972.7	8321.53	48929	19232.3	19091.3	53389.8	53216.3	731297	16157.6	189003	148021	31148200	22997300	48741.6	8459590	1124700	937929	19112.7	250416	241987	4029.97	2096.8
ER control	1	1	female	84	35	0	413033	29710.2	28997.4	15947.6	1315010	49298	75779	16311.2	709599	134509	634408	28846.3	134883	254875	146783	750844	559623	18174.1	419166	1426.29	439142	100244	6979.12	14499.7	21438	22947.1	200801	25830.5	311388	6353.9	66012	199074	77813200	65474000	162231	25918100	280466	1529820	8577.89	209796	168498	8207.51	2972.11
S. aureus	1	1	male	64	38	1	34134.9	36114.6	15770.1	45245.9	2141620	51487.8	55968.4	35433.3	986921	316376	610815	57808	134883	776520	197599	1027750	357414	38524.2	1028990	5709.91	1045370	40233.5	5076.36	40473.8	4840.63	6077.2	59123.6	33618.2	479713	3253.5	38148.4	272101	84431400	59605400	208534	31659700	789734	1120840	8646.27	209031	156614	9755.4	3254.22
ER control	1	1	male	79	40	0	1984140	16164.7	37929.7	10066.3	1269640	35340.3	84984.3	35386.7	516269	136345	391040	44250.1	41140.6	160035	72127.7	593722	322284	28137.8	642495	4726.26	377351	94332.3	5766.36	10899.8	8915.62	8257.92	52493.5	23671.5	204962	11034.8	82568.9	197167	32411400	24279400	65669.6	11154800	305629	1030170	9927.63	180650	178577	2564.95	1925.51
E. coli	1	1	female	81	41	1	546848	7055.4	16124	35800.3	958661	29994	42746.9	10101.7	2166950	209141	388860	18719	94384.8	124456	75768.8	925542	177274	12305.8	1195840	1250.54	343849	7598.02	5350.09	10323.8	11692.1	12636.5	67853.9	13732.1	300273	12303	64670.3	112129	48403400	36542700	86710	14518800	959931	362347	6638.08	259021	257375	6481.69	4615.95
E. coli	2	1	male	78	46	1	455899	6580.77	12390.2	24361.4	857990	52048	61403.6	17635.9	2150650	204748	424625	25735.2	48049.7	134879	34651.4	1464940	228559	13564.1	978905	2056.7	730129	25329.2	11474.2	9225.72	20573	22083.4	78348.5	27116.6	192952	13053.1	118499	161989	41237700	30352700	75306.1	12400700	604832	858562	9111.56	188900	181036	11236.7	3353.04
ER control	2	1	female	77	48	0	1745080	13927.9	27864.4	73803.6	2147600	75747	60887.5	25948.6	2636860	451964	492312	35395.2	58379.9	215993	39699.4	1612550	256423	27952.7	1924960	2807.26	819014	19185.3	20434.4	6500.84	21043.1	22592.5	94575.6	31800.9	348269	40681.6	146024	181990	62444600	46070800	222612	33741700	681079	2266680	11019.3	386729	359875	22023.9	8558.22
ER control	2		male	33	49	0	4482280	9132.01	22819.8	103862	1438250	103690	53686	16284.5	3403250	302925	314457	37425	79955.9	171126	73555.2	995741	188435	15649.7	880551	2083.54	806668	14654.7	24112.2	21826.9	12108.2	12202.8	109495	30910.6	467357	43793.4	207523	114640	51209800	38453800	181331	28191300	1707400	522693	15711.9	497384	490145	5315.26	4705.65
S. pneumoniae	2	1	female	89	50	1	934393	16977.3	17917.3	29109.8	918145	77827.3	69050.6	23548.6	1021480	191816	411656	17440.4	72836.9	103766	95589.6	2322430	371001	26971.3	1287520	4986.09	951405	16514.3	15767.1	12785.2	21059	22072.8	128023	29475.7	196098	44940.1	431691	170620	83724300	63761500	228449	36246900	412024	574412	6355.15	277141	251318	10039.6	4377.5
S. aureus	2	1	male	78	51	1	513304	14884.7	18067.8	34662.6	866804	104157	91770.3	14911.8	1374500	196704	395978	31703.4	31893.7	523811	72839.8	1007010	149225	15838.5	430893	6419.05	1001380	52059.5	14246.8	27407.9	14291	15592.5	55303.8	42743.4	188589	19085.2	106105	140910	62531800	46567400	226551	34554700	434900	901743	10542.9	189474	151100	5745.49	2635.24
ER control	2	1	male	81	52	0	3199800	13696.3	31670.1	25110.1	1282320	104612	201111	17273.3	908643	215738	391551	25823	37462.3	330111	100626	922850	270479	19566.5	752952	11580.3	587213	70642.2	6028.25	52161.2	19844.5	22039	35907.4	93153.2	1255180	6162.59	77603.7	236329	52364200	39376400	172705	27170200	1321060	497990	12001.2	236737	221701	7000.59	3966.78
ER control	2	1	female	85	52	0	1555140	6812.57	10088.2	39044.6	779053	67451.9	49660	21571.9	1434750	217133	487257	9524.26	28318.4	320530	66614.1	2104640	171802	13363.1	1560150	2237.91	265871	7820.53	10591.8	7268.59	37515.8	42521.9	92583.4	18697.1	173391	44657	265671	99787.4	51302000	35113400	50699.3	8920950	999639	303214	6196.81	311969	281865	19194.4	10399.7
Streptococci	2	1	male	80	54	1	1053070	7010.46	15328.2	28743.4	499417	19269.5	43986.3	33368.5	1033500	133823	458355	12847.1	21819.1	188863	166930	2366250	315567	16547.1	885752	2246.18	455100	22100.6		10027.6	42518.9	46295.3	128097	13498.8	292505	6503.62	29514.9	96675	72176200	51786800	96319.4	16349100	1057030	151741	5057.92	147815	141338	8814.96	6324.22
S. pneumoniae	2	1	female	75	57	1	1359680	7073.64	18333.5	42723.6	856967	82141.6	80903.2	16776.5	1826810	267587	326849	28004.3	24166.5	516213	156747	1210300	294014	12259.5	1383760	2537.24	953646	32298.6	16104.1	6677.94	10485.8	11193.3	41760.3	53354.9	153465	29448.2	93457.2	114112	92088300	82890300	260705	36645700	959820	1096540	7094.52	289009	213779	11388.5	3344.95
ER control	2	1	female	83	60	0	706098	6588.19	22055.9	48442.8	1258130	99363	349411	31148.9	3212630	336445	310165	34041.1	33522.5	118380	51286	1140690	270486	31038	2433850	9147.8	1420600	27869.2	8338.76	30384.5	11415.4	12603.6	75864.4	93548.6	965209	14154.8	327997	295867	23882900	16800400	28604	4903340	1093500	1286950	9847.43	386050	358860	19455.1	6978.14
E. coli	2	1	male	93	62	1	596203	8821.03	12588.9	26704.8	960842	34392.7	67217.1	14696.8	787435	311561	364177	36159.8	73186.7	225093	54404.1	1167800	212097	13089.6	413966	4371.81	859697	58040.5	4687.79	20557.8	10306	11129	59647.6	32880.2	122131	1089.61	40167.1	144302	45507300	34164400	141778	22606400	601428	1019750	4895.68	147158	103330	14336.5	3101.33
E. coli	2	1	male	84	63	1	59536.9	11180.3	7446.86	39468.6	1002270	78193.8	75686	16589.1	891148	249391	431544	18161.9	47622.3	107681	29296.1	2929180	164790	16575.7	1253560	3320.2	741114	48451.8	12214.2	19622.1	36720.7	40241.6	101147	20660.8	134077	22847.5	217165	175395	86295100	64228800	126723	21020700	430150	343259	8589.27	154859	143667	14199.5	4324.36
E. coli	2	1	female	68	64	1	2044910	9243.67	14710.7	16703.9	852613	144748	82852	21667	1563360	304120	297056	22079.5	35462.4	215074	76172.7	1196200	174194	21697.8	590788	3645.96	656461	25181.4	15084.8	13398.9	9132.49	8726.46	26135.8	34227.6	180553	21894.2	166571	157605	55044700	41298100	191658	30522700	826474	1138960	12471.7	296514	271157	4650.92	4145.6
ER control	2	0	male	88	66	0	2544100	6186.28	21572.8	58467.5	1024380	70086	120162	34978.2	1390070	219016	406883	21347.7	20879.1	127105	70041	1690170	199898	22411.4	1160590	2673.87	651775	22045.1	14093.4	16335.7	20932.5	22387.4	104635	42864.3	475160	19043.5	104591	134398	59052100	44253800	114093	18617000	1098220	749278	6804.78	413670	398548	13249.7	4673.06
ER control	2	0	female	30	67	0	1218330	16629.7	19578.3	46406.2	1461770	30952	29738.8	20545.8	1076800	286759	277774	24612	39384.7	68342.5	52046.8	1332470	217432	19641.3	1028310	2603.72	691701	15695.2	11229.4	7507.12	18093.4	19471.1	70950.4	13405.3	177324	8424.75	70151	105540	52526300	39437700	175898	27985900	366096	1987550	5482.43	196575	181610	7675.89	4803.74
E. coli	2	1	female	82	68	1	2052040	11499.2	26001.5	24329.9	1180680	60614.6	91188.3	23252.6	730881	265608	346097	22692	16636.7	83059.3	53365.8	1320830	198658	23779	1079060	2586.7	709612	40782.9	18355.5	6995.01	19455.9	19864.4	73455.8	30808.7	172477	34374.7	181710	139731	52701100	39514000	178742	28382500	294529	1294530	10431	193202	168429	7116.84	4588.82
S. pneumoniae	2	1	female	32	70	1	822647	9411.62	21067.9	32510.4	696000	45872.3	76593	13771.2	516890	158761	456459	15628.8	20061.5	126437	70976.9	2916520	123228	17201.7	600153	2971.04	152292	42880.6	9368.11	10384.9	21696.2	23658.5	121950	32221.3	159334	23728.5	264954	138334	25745500	16298600	26285.9	4518630	488961	269046	15664.9	166010	135066	11845.8	7503.19
ER control	2	1	male	75	72	0	297810	11352	54810.9	34051.4	1039890	81653	67516.5	28566.7	2502180	254291	324262	33308.7	24102.5	313789	71254.4	1300550	230324	25073.1	1533790	2765.15	1040890	24315.7	12688.4	7025.09	13865.4	14691.7	56388.4	35539.5	161479	24652.4	251751	120941	36640500	27357200	65609.4	10510100	836510	1599460	14667.2	301077	289835	7723.7	4316.47
ER control	2	0	female	68	73	0	1171510	26790.8	41193.4	30428.4	1023380	87066.5	43677.3	12783.3	844563	240052	382483	19842.3	134883	97786.9	39225.5	1114690	306153	12595.7	918295	1739.14	765739	51700.6	10128.6	35837	24755.2	26502.7	71625.7	21557.1	171605	14199.7	199686	180196	35956200	26682400	74225.3	12115000	374341	1305580	11306.6	252656	223989	5724.35	3283.54
S. pneumoniae	2	1	female	71	75	1	873749	17201.7	15636.5	24265.2	627688	120591	118942	9180.28	163787	192657	419312	19730.5	52055.3	61783.3	59270.1	1453210	128182	11055.7	2102550	5352.8	740123	30975.2	12355.8	27696.2	10902.5	12101.5	37688.9	82441.7	253552	10148.7	92551.8	234418	67795700	52541400	230549	35442700	233915	500530	8538.65	233999	203056	8248.57	4013.82
Streptococci	2	1	female	71	79	1	1801100	13634.9	38224.8	37125.9	1412230	71142.4	116264	26316.9	3700130	434775	420027	64401.1	76802.8	954030	206622	1228810	304890	26478.4	1294230	5792.2	897425	19860.7	6229.61	40932.6	4696.79	5059.25	35974.4	64834.8	513814	22843.8	80412	247470	69285000	52700900	235627	36079100	1109800	2265650	10221.4	284485	234730	15718.8	2594.77
S. aureus	2	1	female	70	80	1	164074	10644.7	12930.9	26730.2	850138	32603.3	66536.5	19974.1	1084760	230737	228008	39648.8	16842.5	118477	104168	1450850	175351	20028.5	814820	3166.82	582156	13255.7	3246.41	4824.42	8992.61	10084.8	32823.3	26775.8	145749	5282.56	42762.6	149820	92619700	68901100	314458	49027800	377720	804641	4776.42	199776	127442	8730.35	4219.25
ER control	2	0	male	82	81	0	750818	13142.1	21349.9	52653.3	1144030	83473.5	75079.4	29297	2646880	322664	374968	33912.1	59427.3	78925.1	62907.9	1293630	215632	25648.6	881074	2414.81	592568	15410.8	21413.3	36684.4	18762	18794.1	59050.6	34717.8	243827	39100.1	412178	225602	37239900	27410400	66719.9	10905200	529002	1272970	17141.3	317075	293530	7986.79	5541.57
ER control	3	0	female	57	89	0	1407410	15473.7	40438.1	25218.9	1324250	66653.1	70295.2	10075.6	1061860	204097	347099	17532	35824.9	224273	34030.7	1512370	192358	12034	392965	2171.59	296544	25294.6	5595.24	11102.7	26342.4	28550.9	45513.5	24369.2	337603	6597.51	240695	95982.6	46919400	34727100	115196	18514700	757548	469602	36949.3	208025	216014	7779.75	3107.71
S. aureus	3	1	male	56	91	1	1336870	19456.2	23144.6	33761.3	890256	65186.5	36581.9	15308.3	770406	235485	297970	34134.5	67093.8	344366	107191	2261420	252649	19195.3	663985	4292.82	729952	12328.7	13499.3	21685.1	13845.3	14930.8	55365.4	9275.83	156242	45294.7	213666	197117	49278100	36644900	100577	16610500	370527	1101810	7119.45	174588	156769	7804.39	3879.61
E. coli	3	1	male	67	92	1	2389650	25297.7	18290.2	39227.6	1276750	37012.5	74587.4	16792.9	1519540	288424	396738	39349.6	36634.5	173221	62665.8	1553140	220921	18361.8	816212	4153.23	626394	18584.3	12004.1	10159.3	14421.5	15685.7	42574.8	30888.8	231209	14597.2	67349.8	144100	76342300	56862800	240730	37987000	586650	1002820	7813.56	117306	91288.9	8136.53	3543.5
ER control	3	1	male	69	93	0	4911080	16441.8	25067.5	60101.4	1185170	55790.5	50600.3	26149.8	517145	253342	345630	20289.2	17320	132521	70649	1284960	265898	29650.7	787276	2272.91	1082500	46008.3	10945.7	11645.6	6589.81	7180.37	37935.4	29876.8	135103	26161.1	101178	126035	61339100	46159700	204029	32951200	478843	1163910	5910.27	257641	242331	7089.17	4613.12
Streptococci	3	1	male	56	94	1	2061430	7769.2	19550.4	58652.6	1038150	92615.7	43367.3	12876.9	1321710	194833	267114	44930.2	26708.5	389460	53055.4	1397500	138348	12668.3	1045190	3261.66	354060	7481.67	15735.7	11056.1	19949.1	20756.1	38320.2	14722	699103	29843.9	389853	86214.9	51034100	38351900	168476	26437100	1118820	401594	24480.9	410368	409243	4745.83	3970.17
E. coli	3	1	female	71	95	1	1414060	14663.7	20078.7	82727.5	864743	77865.9	71299.8	9947.99	1381060	159083	359361	15480.8	36137.7	742681	106933	1505790	189887	13991.3	534255	4180.6	1277760	39285.8	12604.7	17058.5	22858.7	24654.6	47854.7	46336.5	674592	36863	102721	112222	61998900	46719900	196559	30931300	653726	545357	8508.95	303344	297647	10649	3977.2
ER control	3	0	male	57	96	0	2780810	18296.6	27687.5	113930	2045990	115458	107253	17630.8	1463950	361016	293306	53740.6	25154.1	195730	62863.2	1643710	236544	17048.4	1041610	2693.99	507201	15321.2	22477.3	16476.1	29151.3	30420.8	31857.6	29491.9	532318	63421.7	427309	131396	85368500	64148300	258918	40169300	1266670	727264	22446.9	666330	654090	8967.45	8305.79
ER control	3	1	female	63	99	0	420181	17971.9	21162.6	62525.6	1544820	46194.8	209435	13751.5	655336	393835	593822	31935.1	50293.3	118571	75002.7	1737060	247833	11972	1054960	8601.87	386347	69556.8	5658.11	45109.6	12870	13866.7	92843.8	96783.6	446971	6537.47	46814.7	216263	110867000	92323200	350049	51333100	884131	1415100	7692.8	260220	205653	25452.8	4949.66
ER control	3		male	79	102	0	1977790	10050.7	20887.1	54838.4	1381770	92298.8	110092	26630.8	1183890	327809	394460	56923.6	21994.4	269218	93994.1	1273070	138432	28967.1	938361	3181.45	791974	36818.4	14622	24082	12550	13742.3	52320.7	44538.1	132790	45355.7	188457	200314	56273900	42331500	181272	29100300	604160	1584930	8006.19	232771	205384	8303.31	4896.99
E. coli	3	1	male	84	104	1	1472070	7844.87	19349.7	28956.1	840139	83565.7	128420	18998.1	1586020	171957	466711	32704.2	14383.7	218141	69040.9	1415010	181860	18455.4	623633	2818.32	599213	22207.4	18645.6	9926	17239.9	18123.2	77024.2	34130.7	232511	49420.8	547572	155752	82108500	61566000	251335	38847900	415373	975491	19677.5	234669	201340	6748.66	2696.02
S. pneumoniae	3	1	female	86	105	1	1163220	6692.19	31468.1	34851.7	808826	114377	173520	15985.2	739696	247292	545852	30347.1	30823.4	162838	118524	1488190	257802	10737.6	1155900	11455.9	914505	38607.6	3682.66	30683	15854.9	17064.8	100177	99161.2	176946	7312.79	74488.8	210847	56188000	42549800	175448	28393200	623685	1170500	8469.62	217582	178695	13189.1	2488.2
ER control	3	1	female	75	106	0	1035590	15005.5	33023.5	25433.5	1187540	89637.9	80491.2	15157.9	590777	261765	346632	23425.8	26140.4	93083.6	42056.1	1085670	381954	15143.8	722183	2755.46	860607	74659.6	18264	12650.5	22362.6	23326.7	38248	45383.3	148521	42008.8	401129	154063	68913200	51477100	213674	33604000	430153	1251850	24347.2	242490	201590	6493.38	3706.48
ER control	3	1	female	62	108	0	2227740	9988.22	23488.4	106437	1018670	70817.2	55834.7	16948.7	1596680	275548	353134	24130.7	16686.3	74148.6	55468.8	1744910	254163	17396.8	787766	5413.12	799342	20606.2	21012.1	7822.13	24158.2	25611	83954.3	20985.2	197638	67476.6	159668	164673	64687000	48809300	193520	30682100	386471	1455430	7546.1	373314	359435	13613.6	4323.56
E. coli	3	1	female	65	109	1	1051180	9150.28	41042.4	49172.7	1284890	132175	63935.9	21655.8	1299290	298282	331860	27987.5	10470.9	41950.1	36694.4	1801900	149617	23536.8	992257	2755.15	557823	10307.5	22079.4	4557.58	27184.8	27844.6	46105.9	21999.6	168245	68851.1	295923	112124	50941000	38211200	122790	19998000	359028	1353780	19875	269201	268387	6440.41	3468.25
Streptococci	3	1	male	81	110	1	2143900	11116.7	25038.9	66552.3	934401	73301.1	101961	34473.6	1791190	235941	491613	38457.3	21480.7	58035.8	73139.2	1322580	252291	36208.1	1164970	3198.33	821625	30226.9	15321.1	14123.8	18762.7	19671.3	48571.3	48206.6	149895	44020.5	97597.6	178353	58477700	43900000	181819	29134200	479883	1257000	6524.62	230876	207970	7699.98	3110.96
S. pneumoniae	3	1	male	77	111	1	728200	6268.46	23782.1	44365.2	1031910	49783.2	103731	18002.3	203983	303002	351407	51843.7	10704.6	241019	125863	1840840	265144	18620.4	2202170	4970.07	1434210	125779	10662.6	4817.05	17188.2	18584.9	50732.7	46573.7	157431	26960.5	84526.5	255867	100183000	76364600	305796	47594500	865297	1748440	6083.79	259031	206830	8468.83	5508.74
S. aureus	3	1	female	73	112	1	777303	10208	26961.7	25362	3460110	78832.8	103211	52340.6	228203	698075	367468	74930.3	40428.1	89072.1	53879	1394290	289371	54928.7	1877860	9203.93	936915	31728.6	8002.26	26091.9	14692.2	16136.9	76111.2	52296.3	494221	13633.8	275014	454918	68353800	51031100	203731	31601100	436236	2753320	16367.8	271465	224916	12264	3279.59
E. coli	3	1	female	57	114	1	704990	7077.09	25663.4	54487.3	677270	132597	74689.6	12881.9	1118770	321343	268276	27990	13936.8	209450	168551	1662900	136912	13293.1	536791	3211.97	443014	33939.2	21503.3	7296.8	17813.2	18401.5	35496.2	45615.2	158749	65680.4	217648	149073	102274000	85264600	321338	48414300	788522	1620920	11661.8	257910	183300	8867.59	3723.58
ER control	3	1	female	56	115	0	1197030	3911.85	18227.9	66270.1	576650	86366.7	49982.2	14121.9	790575	178936	295180	11244	12481.1	133657	161611	4355980	233033	16873.3	978967	2530.34	321254	8623.51	11903.5	7120.78	44662.7	48188.4	93140.5	14955.9	331353	63813.3	177923	96192.1	42505000	28671800	45209.4	7977950	922029	215358	6037.18	412827	421717	13257.4	5158.11
ER control	3	1	male	85	120	0	2220960	16666.2	50322.1	48447.7	1252790	92244.2	109943	29936	1025790	236699	408519	40443.9	32368.6	212500	126348	1772850	711745	31994.5	533014	3667.45	860394	102930	15070.6	14347.3	81530.7	86669.3	137134	38688.3	198637	53993.9	152096	191182	66449700	49960400	199766	32385500	323131	1373280	14395.7	417287	409107	8416.32	4248.44
S. pneumoniae	3	1	female	66	121	1	441169	5359.42	22533.7	264356	1009830	69025.6	92486.3	21894.3	1458500	191467	311089	64598.4	9293.67	268165	71471.7	1364700	198311	21284.2	517180	5398.9	901205	50544	3968.66	7432.33	11603.6	12529.7	56546.8	44058.3	986015	9112.8	134132	157524	47679900	35895000	140779	22324500	1949350	939325	10543	512964	506067	6128.42	5331.36
ER control	3	1	female	86	122	0	1373780	12033.2	28046.4	21269.4	593535	111701	165993	17001.9	150805	169488	361709	32009.9	15451.2	280977	127738	1263460	273799	20187.9	351272	3286.84	527324	107491	6481.34	26729.5	16900.1	18015.2	51497.9	94073.2	173703	8519.72	81813.2	153414	52179900	39297600	157897	25264200	285027	812948	7265.51	190229	162586	5089.4	3082.8
S. pneumoniae	3	1	male	75	124	1	1303860	3623.94	20841.2	51639	1084050	81792.1	184592	33156.9	1580620	339564	341817	65110.5	6582.87	182200	113182	1303550	134754	35106.9	521186	4470.38	472780	21099	11775.8	23372.1	16348.5	17296.6	70198.4	60997.2	246005	35136.3	256353	202591	20197500	13470100	23661.3	3856250	805845	1276620	16396.4	211358	189645	7258.03	3563.73
ER control	3	0	male	38	125	0	3292250	9789.44	26840.5	70766.7	1768750	77189.3	82865.1	27892.4	1736350	323295	341458	88496.5	10513.8	58971.7	49547.9	1474100	179447	28754.6	716654	1847.33	542095	14275.5	15776.6	22134.8	23038.2	24418.9	34633.2	27584.5	228250	52943.5	200280	166749	50335900	37441300	151710	24002900	445301	1632560	9995.79	301605	285690	9510.53	6304.41
S. aureus	4	1	male	69	131	1	1550060	20756.5	31037.4	28812.3	865539	119683	150694	19915.1	1180790	249825	297487	24928.6	21488.8	313477	68304.1	1593160	215720	21480.1	1976380	96826.4	912161	31583.2	2546.81	19818.1	8967.39	9817.92	42847.1	89687	218863	3821.01	31977.9	175844	107225000	80829700	307040	48458400	595866	1249540	9189.15	184161	144382	4558.08	3849.17
S. aureus	4	1	female	68	132	1	704233	4553.43	21141.1	50158.3	852915	86359.3	88561.6	11549.4	1407860	194598	330855	33492.9	9933.84	494130	127375	1963950	187688	13428.5	1765500	6434.3	251312	13238.5	8042.54	6587.96	13564.8	14592.7	85971.2	35156.2	388257	32380.6	184827	112952	71913800	53824200	174251	28516800	1156400	627731	13428.9	545552	543990	9481.61	4540.11
ER control	4	0	male	66	133	0	2340490	12392.8	26583.6	57286.8	1778360	80936.9	58808.6	33518.3	1478290	277603	330156	40592.8	12008	80857.8	61444.8	1542200	242167	34135.3	684978	3023.8	665611	23669.4	14883.9	13007.8	23022.2	24439.7	57101.8	21838.6	155152	52957.7	154394	166566	77440000	58012900	212240	33911500	337661	1382250	9840.62	254554	242516	15108.4	4974.37
E. coli	4	1	female	68	134	1	846114	9263.69	14348	46310.8	654583	108466	62376.6	15032.3	523917	206093	345211	15534.9	18648.2	135812	41504.3	2452810	205465	13203.6	833056	3192.51	749722	48228.5	11192.1	10101.3	15615.1	16762.4	44848.5	27733.9	111203	14340.3	116970	208113	144080000	109407000	436786	68648100	865151	613471	8515.12	193768	164487	12942.3	7732.33
ER control	4	0	female	79	135	0	784470	9592.98	21459.3	44379.3	1670910	114708	63856	28423.6	1057640	297540	319830	21090	12762	83370.8	47701.5	1683600	172360	27763.1	1552410	2719.47	999881	33765.6	13947.4	11948.1	17436.1	18469.9	64401.5	32181.3	125999	41379.3	273920	154750	61496100	45997000	143580	23536800	366098	1439560	11960.8	226328	204384	7411.27	5932.12
S. pneumoniae	4	1	female	70	136	1	289321	10447.7	16847.1	72217.9	1488500	141588	102713	22705.4	762860	329149	400248	37259	46978.7	516417	103769	1565500	359993	20999.5	2961660	5003.21	1199600	23189.2	11646.7	21579.2	19105.6	20788.8	100773	51774.4	423734	44737.5	136559	371167	49447800	36649100	113059	18569900	927925	1112000	13347.4	182797	159637	15158.1	3333.07
Streptococci	4	1	male	88	139	1	1880820	10795.4	20160	60103.4	1179650	80162.5	72720.1	14767.7	435599	272511	511345	40646.6	18191.1	117821	71403.8	1405630	221926	16581.5	1522110	3064.83	806750	14772.5	11277.4	17918.6	19003.2	20374.6	39315.6	47718.2	164454	16926.6	108141	233021	89784000	67443100	261449	41223600	446274	1155970	10158.2	385238	377222	12694.7	3786.32
E. coli	4	1	male	83	140	1	965314	8094.13	28472.9	81507.5	1267740	137724	208608	16184.8	952227	262133	279010	27897.4	13753.2	376743	110375	1571200	245113	17993	1039110	40912.1	1208650	26754.6	14826.1	26983.9	35502.9	37474.4	30928.3	78263.8	906919	75417.6	283263	166413	86562000	65226800	255663	40838700	1119690	473012	17639.6	540467	524570	15027.2	3341.45
ER control	4		female	58	141	0	1419960	6716.61	30302.5	83183.5	1619490	93900	56481.6	16210.7	1102200	197332	282979	28449.2	16835.1	250047	85058.4	1808300	303702	14862.3	1840340	3592.98	355417	15143.6	11449	7370.73	28299.5	30536.3	90655.7	22080	378144	36570.5	218423	196650	69770800	52295800	191762	30643400	1194960	561223	17706.4	656275	649484	8519.89	6625.21
E. coli	4	1	male	84	145	1	101733	4992.57	23499.1	22131.6	1491210	135966	258764	26431.3	198041	262813	284084	75077.8	9846.96	30123.8	43461.3	1543500	389837	32282.8	2722450	3925.34	478269	6218.15	7096.49	12047.6	17531.2	19048.3	72752.4	135943	339442	14227.9	240379	202252	48489100	35738000	107109	17209100	621568	1240450	10429.3	282946	275919	21037.8	5734.36
ER control	4	1	male	55	147	0	1987420	8070.19	36880.8	49662.3	3030690	100588	75741.7	35467.3	1034880	423249	395425	74014.9	56682.4	165321	78491.1	1299900	405763	34810.1	1296820	14218.4	610080	41635.8	12388.8	52161.2	18065	19334.3	115566	50936.4	348782	37740.7	258054	335577	39876800	28784500	61932.4	10088200	806181	956017	16856.8	252796	236158	6893.75	3077.78
ER control	4	1	female	51	148	0	1398800	8666.25	46710.5	21998.5	1514460	56238.8	58975.2	15336.7	258011	197469	238798	35815.2	10244.1	238265	117259	1108270	492232	16062.2	329708	3477.7	308762	57258.8	3833.53	11749.5	13118.2	14081.7	92547.5	28708.5	97754.8	9967.35	40431	162284	66299600	49684900	191179	30114200	177213	1447970	5945.94	202747	170350	5199.99	2812.35
S. pneumoniae	4	1	male	40	149	1	1789270	8209.22	26760.9	89592	1479100	102107	50673.6	20863.5	1863060	316367	342875	24628.9	18739.6	230389	59495	1632210	238930	21500	1084860	3597.76	1095000	26345.2	12709.5	12905.8	10347.5	11137.9	77414.9	45477.5	181392	29566.7	113952	165033	58249000	43818300	166585	26683800	1145170	1010870	9343.69	457944	435406	18714.7	4328.93
E. coli	4	1	female	43	151	1	1535730	5118.31	18857.9	50849.6	1264660	414499	67639.5	17967.9	1622690	354491	274405	29905.2	12018	91084.2	64757.1	1503870	173756	16802.3	1013890	2479.06	388468	11853.6	13585.2	17062.2	10931.5	11868	33398	26768.2	108503	37349.8	370322	244835	53233600	39126200	115343	18551000	534110	889810	38730.2	203211	180541	12594.1	5126.93
ER control	4	0	female	46	152	0	1600110	7601.87	49865.2	60369	1482960	177703	61013.4	16377.4	2111830	280538	230762	30409.9	12272.6	110963	55268.2	1472080	194941	17495.1	738099	2829.52	637545	17125.2	21471.4	10344.5	17225.9	18802.8	41162.1	19792.6	158966	100178	358868	174943	50378200	36941200	105335	17164500	647523	887991	22145.9	403150	379506	8697.46	5099.17
E. coli	4	1	male	72	155	1	993944	7682.7	18745.2	48678	776718	122684	109628	16366.3	532809	218619	242417	32458.6	15237.8	176539	89748.8	1828760	189159	14097.4	591428	4403.42	804858	56168.4	12210	8551.38	13535.1	14718	34153	33459.5	153172	13510.1	137745	253480	107068000	83961100	318147	49251600	1034240	396695	8694	215127	164053	13097.8	4701.57
Streptococci	4	1	male	48	157	1	876722	7688.84	24372.8	44241.2	838346	67582.9	87071.7	20355.1	988288	232675	177315	36946.3	33169.5	195360	97023.3	1492070	147716	19354.2	1001300	7281.7	528247	24442.3	3772.5	52161.2	10722.4	12119.6	29899	75498.5	112985	5082.78	48053.8	314583	107072000	82484300	321284	49293700	357967	1020180	13764.3	300010	216558	7727.35	2968.11
S. pneumoniae	4	1	male	55	158	1	387599	6803.43	19518.7	38387.4	1099790	97822.2	112426	16152.7	667059	269466	287849	26679.1	21465.6	328665	168927	2046080	278113	15221.3	1788580	4093.19	657795	17824.7	11530.2	24882.6	16519	18390.6	51711.5	84846.3	101048	17622.7	62166.7	226848	109003000	82907000	328883	51881500	361537	1303520	6134.93	252526	204568	10768.5	2944.85
ER control	4	1	male	72	160	0	1470110	5641.85	51984.2	111020	1061690	151413	109416	26890.1	1190340	359426	248025	46455.5	29451.8	286711	230279	1690970	356528	25255.3	3486620	17163.2	1039260	21502	23603.7	8207.33	25736.9	27283.3	54614.6	62450.3	237068	118799	261626	269890	69250500	52243200	198983	31457500	868176	1024280	11232.2	801868	796273	15519.8	5383.97
S. pneumoniae	4	1	female	93	162	1	1898640	7588.91	19735.4	29867.1	868199	165053	132943	19490.2	1841400	236130	294626	29098.9	10901.7	336390	123626	1842520	210837	18793.8	1499930	6969.27	783270	28183.5	14075	14600	28605.4	30184.6	75102.9	63531.2	175090	51211	435003	311104	69046500	51821500	196332	31344300	412634	751489	18729.9	263854	247354	9712.04	2983.79
ER control	4	1	male	81	165	0	908539	4007.14	15322.8	41035	848621	114237	144070	24945	217956	312657	211997	66769.3	8997.14	178214	124086	2267180	160971	25153.6	647521	7968.82	352938	11141.3	12593.7	28715.1	20900.9	23073.6	67728.7	55454.2	75710.2	26332.8	157102	196543	126518000	96548200	369532	57770800	589588	1291300	8463.74	241732	158903	7906.49	3568.93
ER control	4	0	male	82	168	0	1266290	9337.88	40900.3	44029.8	1902450	125173	103188	43626.8	1336510	472322	148588	27707.1	8069.38	217197	141076	1591800	327217	46027.1	645391	5170.73	769211	38218.8	18905.3	6502.13	23328.1	25641.3	69733.7	32326.9	102222	51958.1	275739	199801	98109200	76181500	285061	44339100	464374	2249140	12523.6	388650	334371	11766.1	4485.72
E. coli	5	1	male	85	176	1	3025800	7530.9	24188.2	52855.6	1316620	77170.7	104245	18883.3	1927940	350705	179276	29021.6	18412.7	234057	58954.3	1599790	447590	18348.9	663301	5038.35	993644	32232.7	5956.99	13254.9	13110.8	14134	95339.1	44511.3	81797.2	16692.2	61141	169097	73633400	56040100	212209	33601900	939529	967065	5840.91	256959	240073	15360.4	3280.71
ER control	5	0	female	83	177	0	2445920	6238.94	40398	67574	1141500	64860.1	113987	19050.1	1190530	248173	194044	26324	10296.8	95729.6	53956.1	1796960	344669	21301	725153	3814.3	795606	59436	6522.53	8108.24	18783.1	20031.8	82604.6	41628.9	124442	7465	34239	134284	80126000	60723600	225931	36127500	521093	1754370	5623.69	302684	259914	8408.67	7769.99
ER control	5	1	male	84	178	0	1576690	6822.39	42710.7	36352.7	2018140	101642	102034	18260.6	1823780	398472	199538	32299.7	28629.1	287789	92873.9	1303360	482421	21223.5	1026390	4586.21	1146420	53027.8	5569.75	52161.2	17015.2	18360.8	60413.9	54144.3	109037	14430.3	164274	215202	80392900	61352100	258019	40876300	877334	1411560	12463.6	218935	176526	12765.1	4564.35
S. pneumoniae	5	1	male	85	179	1	2289940	8735.81	39441.4	51731.5	1039860	194492	90335.6	19369.3	1005020	233399	154162	24678.6	10865.5	1506560	307351	1779220	228422	25774	1228120	11581.5	521502	10705.4	8074.62	11044	23402.5	25035.9	42652.8	42691.7	336843	39726.7	196210	97196.6	76206200	57842800	218531	34879800	900377	616890	10493.2	329700	288834	5364.16	4505.51
E. coli	5	1	female	69	180	1	392919	10974.1	35982.6	78702	1584310	143236	144469	14028.7	1553250	354041	164889	47268.4	23298.6	768365	191384	1685570	395441	15171	909517	4266.41	530266	14764.6	18159.3	13051.7	52397.2	56579.2	95533.7	35401	331715	41846.8	476109	163914	151387000	122036000	473832	72195700	1187770	828705	19158.4	426962	361756	12563.1	3794.97
S. aureus	5	0	male	89	181	1	242707	5190.55	41243.6	78079	1079930	159784	241112	23978.5	1998880	368085	212318	36403	8273.73	417027	130966	1604280	356574	22421.7	2534320	6029.78	1078180	17937.3	16388.4	17953.2	25605	27759	81821.2	115704	433393	76795.5	535586	239650	46566200	34015500	87964.2	14438300	1421510	936256	16463.8	460238	448591	13362.5	4314.73
ER control	5	0	female	77	183	0	1783710	3554.48	27435	55693.2	1629000	114269	89009.4	26711.4	2571450	338944	142217	21393	7963.92	133517	75028.2	1839340	270962	25485.8	1367170	5879.01	594375	12869.4	11504	11173.3	26964.9	30390.5	48089.3	24915.5	187811	17845	136180	135064	76440100	57923300	206794	34296300	1555020	1124360	10702.4	559205	543777	10704.1	6707.65
ER control	5		male	69	184	0	1804080	9916.57	19905.2	61686.6	1246190	84824.8	46346.2	14597.7	1778450	270480	183251	26550.9	15872.7	280504	144758	2421150	203941	16068.4	1375670	3129.02	151393	5750.36	3094.11	12558.7	21157.6	22753.4	92507.7	24669.2	136416	3339.95	48030	120179	113840000	87320800	320336	52453900	1423940	459242	9787.11	255419	215735	10756.7	5528.52
S. aureus	5	1	female	31	185	1	2088600	6123.92	38608.4	45001	872095	147215	105811	16107.9	1155550	175588	102259	24331.8	15229.9	522265	97946.7	1653760	220718	15008.5	859617	3935.02	340097	15417.7	10712.3	9570.51	15423.1	16347.1	72033.4	19769.7	143797	24421.5	358388	115038	90384400	69105300	246593	40020700	1072100	531558	14506.8	227850	182783	11886.6	3131.8
S. aureus	5	1	male	56	188	1	1524450	3885.05	54906.9	46249.7	968819	81104.9	48031.3	17198.8	1264720	288578	114856	27430.5	10404.2	154144	67968.9	1891310	69388.4	15485.1	597478	2442.37	734618	16926.2	10106.8	10336.4	16359.8	17540.7	61909.4	22221.5	48324.3	18344.6	469236	128109	33586600	23546300	44823.6	7450420	638350	914095	15888.3	283270	241505	9537.4	6021.3
ER control	5	1	female	57	190	0	2260960	9120.22	67154.1	90446	929853	84539.1	57628.1	11668.9	1249870	288718	130603	21058.3	17347.3	146415	111885	1960520	398670	19129.4	441258	2693.59	473326	21652.4	9460.25	18374.6	24638.3	26191	149853	34258.4	128889	32504.5	117339	125984	78215400	58733700	198512	32183100	1324890	1009540	8993.41	882496	834450	11338.8	5360.97
ER control	5	0	male	31	191	0	3590350	2918.18	105971	43201.9	947088	73410.8	61663.9	16577.3	1027940	206787	107130	30476	7547.09	209664	40523.5	1125310	262573	15794.8	570096	3521.24	433175	52772.7	3608.48	7883.6	10349.2	11195.6	39626.7	24546.6	154699	4310.03	216254	126280	37362700	25393700	43518.1	7249280	809710	675079	20837.4	614332	547904	11739.7	5559.78
E. coli	5	1	female	61	193	1	1669650	11038.3	17720.5	63306.5	666293	76634.5	114739	20041.2	379103	205593	139727	22728.6	17365.4	790728	229788	2174610	145763	16719.6	908900	9719.7	611970	22823.8	9444.88	13692.6	23171.2	25745.7	66227.1	30953.3	159659	34209.5	82128.9	163370	179433000	141348000	476509	76367800	1112030	596943	9919.21	281281	238948	22380.5	4938.13
Streptococci	5	0	male	70	195	1	1390440	5092.53	18636.1	31714.1	1203730	186364	69921.5	22386.5	1760710	327773	226043	42958.9	11490.6	155417	94602.1	2369430	245612	21773.3	910577	5240.86	869600	18118.1	10967.2	15841.5	33602.8	36673.4	71730.9	46982.2	55027.1	58522.8	224867	156789	58921400	40904000	68108.2	11998100	398283	979183	8803.26	184826	153814	7086.71	8100.45
ER control	5	1	female	77	197	0	1608890	6542.16	90368	76092.7	1468280	97294.8	85017.8	25087.1	906300	403919	116063	30358.2	15736.3	215201	111176	2267180	302539	18605.5	1112090	3881.51	756417	17176.9	16269.3	6586.75	42119.5	45064	106624	25525.3	56575.7	62668.3	274656	195524	43117700	31290000	72850.6	12415200	889438	2381320	14483.9	513009	463698	14917.8	8797.86
S. pneumoniae	5	1	male	82	198	1	2139460	6841.48	30940.4	106569	1361460	124951	156922	37767.4	1719250	356266	132604	68348	11218.6	528110	129382	1912180	462725	34490.8	1494750	5464.94	1220790	20493.6	16320.4	13233.2	16201.5	17379.1	56069.6	68182.2	65640.1	70513	154755	217482	81959000	64421800	254267	40418700	650185	1411710	5826.79	403985	372463	10534.4	5575.01
E. coli	5	1	female	88	199	1	443129	5002.77	29524.3	56813.1	917515	142095	168776	26558	843805	321409	110977	47567.4	35957.8	866001	166800	1748080	278207	30542.2	1191650	4500.54	821321	23626.8	14063.9	52161.2	20445.3	22990.4	64593.4	83368.4	68837.1	25053.6	211786	201907	81361000	64637500	256730	39763500	736825	827420	8272.98	232352	181507	10127.1	4298.35
E. coli	5	0	male	94	203	1	487321	4265.22	28089.2	57358.9	717413	128669	131623	20812.9	488581	250394	121443	33146.2	13986.9	254221	114734	1835790	219934	22355.4	614032	4807.93	634331	18957.6	18533	13245.4	28336.3	28969.3	53040.4	45957	42118.7	68653.4	260294	160505	77697800	60359600	235050	37674200	459691	822983	7199.55	187585	132195	8323.15	3880.48
Streptococci	5	1	male	66	204	1	2642870	9637.75	37862.5	99550.1	1178240	139299	83717.7	20817.6	1182100	427697	107038	39996.7	19728	478561	190501	1983510	310888	20920.6	1187420	3520.38	734122	12306.2	14340	18163.8	33389.4	36353.7	49220.1	28598.8	39544.6	75809.9	358126	229876	54058900	40441700	127938	21111900	841242	1303540	13844.8	549940	538600	9979.75	5689.2
ER control	5	1	male	75	205	0	1649910	5605.01	21975.1	34965.1	651568	137653	51772	25913.7	532029	235068	189015	17918.7	20410	169918	115812	2658280	285584	22309.1	636974	5485.99	647832	47777.9	10898.9	20978.5	60033.4	65560	124296	29979.5	34865	26778	104546	165752	117825000	84424400	166764	28409500	287657	328392	6657.31	206935	189886	17277.6	6877.77
ER control	5	0	male	61	208	0	2883440	2445.89	47765	51460.5	1642180	153787	100338	36528.6	965715	340985	91170.5	35398.4	8114.88	267584	141434	1682550	399426	33135.5	808159	7558.69	699390	33907.1	12529.4	10490.5	19885.4	21466.9	43496.3	43864.8	58801.6	55769.2	226247	185925	88775700	70364900	272238	43507700	835521	1574500	8522.15	330117	314940	8062.38	4541.53
S. pneumoniae	5	1	female	82	209	1	1119690	15899.8	33615.6	47584	1014940	143138	71298.2	17529.6	548489	292612	138025	44586.8	33387.2	923798	406734	2200650	279930	19890.6	1202290	4744.15	664737	18036.1	12263.6	22431.3	23551.8	25158.4	97113.2	28056.2	248776	35802.1	259601	198871	86006100	66869000	260842	42011500	785132	567466	10599	248842	210149	12645.7	5003.18
ER control	5		male	77	210	0	803605	5052.19	45067.5	41408.6	833190	147204	58030.9	32643	381412	341843	101574	49963.8	47105.9	243341	81993.6	1867320	351057	29365.4	1483530	4778.94	579922	33069.3	10212.5	13750.9	14137	15247.8	67823.9	28339.1	57361.3	14088.7	204303	197881	38123200	26441400	47269.9	8050710	413319	1181950	9022	274011	264373	9898.23	5026.6
[truncated: 64 more columns]
